# Supplementary material for: The activation of OsEIL1 on YUC8 transcription and auxin biosynthesis is required for ethylene-inhibited root elongation in rice early seedling development
Source: PLoS Genet. 2017 Aug 22;13(8):e1006955. doi: 10.1371/journal.pgen.1006955 (PMC5581195; doi:10.1371/journal.pgen.1006955)
Supplement: S1 Table — (XLS) [file pgen.1006955.s012.xls]

## Sheet: Sheet1
Supplemental Table 1. Primers used in this paper
Gene	Forward (5’-3’)	Reverse (5’-3’)
Primers for map-based cloning
M3-1	GCTATTCTCCCTTCAGCGGCC	GTCCGGCTCATCGACGCAA
M3-2	GAAGATACCTTTTGCATTTTGA	GGTATCAGCAACCTTTATGCC
M3-3	ACATGGAGTGATTCATCAGTT	AATAATAGCGTAACCAAAGC
M3-6	GCTGCTATTTAGGATGAGGAA	GCTGTTATAAAATGTCTCTTCAAG
M0594	GCAGATGAGCTTCAGTGCTAGGC	TCAGCACAGCATATTGCAGACC
M0603	AATATCCGCAGCCGAAACATAGC	ACCGACCAAACCAACACAATCG
M0610	CGATGAAGAGCCAATCCTTCAGC	TGCTCGTCCCTTCTACAAACAGG
M0620	GGCAGCGAGTAAGTGTAGATTGG	TGTTGGTATAAGACAGGTGCATGG
M0717	AGTCAGTCAGTCCAATTCAGTCACG	AGGACGACGACGAGTGTAACTGC
M0721	CGTGAAGGCCTCCATAAAAA	CCACTAGCAGCAGCAGATTG
M0728	AAGCAACGCAAGAACCCTTGG	ATGGCCGTCCAATAAACCAACC
M0758	TCAAACGGTGGTTCAGATCA	TGGAAGTCTCTCCCATCAGG
Primers for qPCR analysis
OsActin1	GACCTTGCTGGGCGTGAT	GTCATAGTCCAGGGCGATGT
YUC1	TCATCGGACGCCCTCAACGTCGC	GGCAGAGCAAGATTATCAGTC
YUC2	CAACTCTGGCATGGAGGTGT	GGATCGGCAACCATTTGAGC
YUC3	GTGAGAACGGGCTCTACTCGGTCG	GCTTATGCATGACCGATGAACACG
YUC4	CTCGACCTCTGCAACCACAA	GGAGTACCAGCCAATCCACC
YUC5	GAGAAATACGGCCTCCGACG	CGACCCCATCCTCTGTGAAG
YUC6	CCATTCCCAGATGGTTGGAAGG	CATGTTGCGCCTCAAGATATTTG
YUC7	CAACGGATGGAAGGGTGAGT	CTTCTTGGTTGGCTTCGTCG
YUC8	CCAACATCTCCTCGGTGTAG	GCATCAGACAAGCAACATCC
YUC9	CACGATGTACCCGGTCGTG	TCTCCCCCTTCCAGTGATCC
YUC10	TTACCGGAGCACCACCAAG	GTTGCTGATGTGGCCATTGTA
YUC11	ATGCCCAAGAAGGACTTCCC	GAAGGCCTTGACGTCATTAGCA
YUC12	CATGCACCGCATCGTTATGG	CCGTGCAGTGAGTCTTGCTA
YUC13	CCACACATGGCGTATCCTGT	CAGCCCAACGGTTCTTACCT
YUC14	TAGGTTCGAGGGAGAAGCCA	GTACCGGGCTACGAACAACT
GH3-1	GAGATGACGACTTAGCCTATATG	TTTGAGACGGAGGAAATAACAT
GH3-2	AGCCTTCTACTACAACTACTACT	TGACACTGACACCGACTG
GH3-4	GACGACGACCTGTGATAG	TCCATGCTTAATTAGCTCCTTA
GH3-6	GGTGTTCATCTCCGATTC	GTGAGGGATTCTTCTTGTAG
GH3-8	GTCCAAGAATCTGAAGTAGTAG	TTGCCACTAACTGACAGA
GH3-10	ATCGTCACGGATGAGATG	TTACACGTTCAAGACAGATG
GH3-12	CGTGCTCCGGGTCCTTAA	TCAATCGTAGTCGTAGGCAGTG
IAA8	CCGCTAGACGGCTACAAAGG	GGTGATGGATGCTCTGAACATG
IAA10	CACATCTGAAACCGACACCAA	CTTTTCGCCCTCCTCCTTGT
IAA14	CCGTCGCCTATGAGGACAA	TTATCCGCAGCTTCTTGCAA
OsRAP2.8	GAGCTCCTATGCTGCCATGT	GGCACTA TGGGGA TGGAAGG
OsERF2	GCAGTACGTGGACCAGATGATC	CTCGATCAGAGTTCTTCCTCAC
OsRRA5	TGGGCTCGGAACCTAATGTG	ACGACATTATCACCACCGGG
OsIAA20	GCTCATACGCTGAGCTGCTCGAC	CACGTCTCCGACCTGCATCCAG
OsEIL1	ACAATGCCACGATCATGGAG	TCAGTAGTACCAATTCGAGC
Primers for the expression of REIN7 in E.coil
GST-REIN7	CGGGATCCATGCAGGGGCAGCAGAAGCA	GCGTCGACCACCGAGGAGATGTTGGCTG
GST-REIN7m	CGGGATCCATGCAGGGGCAGCAGAAGCA	GCGTCGACCCTCCACTCACTGCTGCTG
GST-AtYUC2	CGGGATCCATGGAGTTTGTTACAG	GCCTCGAGACAATGTTGAGGACGA
Primers for the overexpression of REIN7
REIN7-OX	CGGGATCCATGCAGGGGCAGCAGAAGCA	GCGTCGACCTACACCGAGGAGATGTTGGC
REIN7m-OX	CGGGATCCATGCAGGGGCAGCAGAAGCA	GCGTCGACTCACCTCCACTCACTGCTG
PER8-REIN7	CGTTCGAAATGCAGGGGCAGCAGAAGCA	GCACTAGTCTACACCGAGGAGATGTTGGC
Primers for the subcellular localization of REIN7
pAN580-REIN7	CGGAATTCATGCAGGGGCAGCAGAAGCA	GCGTCGACCACCGAGGAGATGTTGGCTG
Primers for the GUS staining of REIN7
REIN7p-GUS	ATCCCGGGCGAGAGAGAGGGAGAAACA	GCGTCGACCGATCGATCGATGGCCCAAG
Primers for the complementation of rein7
REIN7-com	TAGGTACCCGAGAGAGAGGGAGAAACA	CGGGATCCTAAAATCAAAAGGGGTTCAG
Primers for the overexpression of EIL1
EIL1-myc	GCTCTAGAATGGGAGGTGGTCTGGTGAT	GCGGATCCTTCCAATTCCTCAAACTCCGA
Primers for the expression of EIL1 in E.coil
GST-EIL1-N	ATGGATCCATGGGAGGTGGTCTGGTGAT	TAGCGGCCGCGCCGCCGGTAGGTGCCGGA
Primers for ChIP
P1	ATATAAAATTTAGTACCTCCTG	AGTGCTCTAATCATTTGTCAC
P2	CGGTCATCTCATTGGTTAAA	TGAATCGATTCTCAATAGTGC
P3	AGGGAGGACTCAGTAAACTC	CAGAGCAGTCCTGGTCAACC
P4	ATATACCATTGATAGACTAGC	AGTGTATATACTTCTAATATTATC
Primers for EMSA
CCAAAATTTTTAATGTAAAATTTTAAGTACATTTTTTTCATGTACTAGCTACCTCC
Primers for transactivation assay
REIN7-LUC-F: GGGGACAAGTTTGTACAAAAAAGCAGGCTTCACCAGGAAGTAAAATATTTTCTA
REIN7-LUC-R: GGGGACCACTTTGTACAAGAAAGCTGGGTCCGATCGATCGATGGCCCAAG
Note: The bold characters in primers standard for restriction enzyme sites.
